# Supplementary material for: Delay Discounting in Gambling Disorder: Implications in Treatment Outcome
Source: J Clin Med. 2022 Mar 14;11(6):1611. doi: 10.3390/jcm11061611 (PMC8955705; doi:10.3390/jcm11061611)
Supplement: Supplementary file 1 [file jcm-11-01611-s001.zip]

Archive with 1 entries (1 files):
- jcm-1561144-supplementary.pdf
